# Supplementary material for: Chromosome Synapsis and Recombination in Male-Sterile and Female-Fertile Interspecies Hybrids of the Dwarf Hamsters (Phodopus, Cricetidae)
Source: Genes (Basel). 2018 Apr 25;9(5):227. doi: 10.3390/genes9050227 (PMC5977167; doi:10.3390/genes9050227)
Supplement: Supplementary file 1 [file genes-09-00227-s001.zip]

Archive with 2 entries (2 files):
- File S1 - Raw Data.zip
- genes-281555 - supplementary.docx
